# Supplementary material for: SARS-CoV-2 N protein-induced Dicer, XPO5, SRSF3, and hnRNPA3 downregulation causes pneumonia
Source: Nat Commun. 2024 Aug 13;15:6964. doi: 10.1038/s41467-024-51192-1 (PMC11322655; doi:10.1038/s41467-024-51192-1)
Supplement: Supplementary file 4 — Source data [file 41467_2024_51192_MOESM4_ESM.xlsx]

## Sheet: Fig. 1
Fig. 1a
	shNC			shFluc			p value: shNC vs. shFluc
Mock	0.847442	1.11076	1.0418	0.425073	0.431872	0.247892	0.00311874	**
Virus	0.716175	0.977276	0.876766	0.833647	0.694771	0.749359	0.32083	ns
Fig. 1b
	Mock			Virus			p value: Mock vs. Virus
Negative-luc	0.913254	1.10028	0.98647	1.08602	0.905623	1.08663	0.763962	ns
Intron-luc	1.14872	0.932274	1.13124	0.566914	0.484201	0.447855	0.00183784	**
Fig. 1c
	shNC				shFluc				p value: shNC vs. shFluc
Ctrl	0.67635	1.02538	1.24672	1.05154	0.316707	0.358416	0.568229	0.482588	0.00503484	**
S	0.99093	0.954508	1.27029	1.0405	0.354099	0.427086	0.554762	0.521434	0.000389555	**
N	1.00679	0.803655	1.09151	1.28107	0.964343	0.886366	0.68691	0.762869	0.107803	ns
M	1.13693	1.22496	1.29719	0.813795	0.675068	0.348794	0.411381	0.51175	0.00264253	**
E	1.07652	1.56869	1.35883	1.00652	0.39281	0.572055	0.360062	0.565262	0.00149661	**
Fig. 1d
	Ctrl			S			N			M			E			p value：Ctrl vs. S	p value：Ctrl vs.N	p value：Ctrl vs.M	p value：Ctrl vs.E
Negative-luc	1.09626	0.94298	0.960756	1.02771	1.16641	0.974599	0.972903	1.08294	0.831291	1.04364	0.861987	0.899769	1.05029	0.872911	0.932412	0.494593	0.689216	0.427452	0.535737	ns	ns	ns	ns
Intron-luc	1.05863	0.865434	0.903301	0.935971	0.809797	0.732397	0.53852	0.389891	0.373745	0.83932	0.696593	0.661056	0.937033	0.737688	0.781425	0.236904	0.00300143	0.0591575	0.217275	ns	**	ns	ns
Fig. 1e
Fig. 1f
Fig. 1g
	lgG			Anti-N			p value：IgG vs. Anti-N
pre-miR-21-5p	1.17382	0.751307	1.07487	10.3444	9.43556	10.7419	2.29687e-05	**
pre-miR-100-5p	1.07618	0.728478	1.19535	10.3569	10.7509	11.7202	2.04619e-05	**
pre-miR-27b-3p	0.931775	1.24948	0.818742	13.0081	11.2166	14.4725	0.000234021	**
pre-let-7i-5p	0.882816	1.30131	0.815871	6.41451	6.75291	7.38423	5.4097e-05	**
pre-miR-30a-5p	0.843426	1.3491	0.807475	3.41238	4.06315	3.15609	0.00138295	**
U6	0.915355	1.26216	0.822487	0.987909	1.12996	0.732533	0.79241	ns
Fig. 1h
Fig. 1i
Fig. 1j
Fig. 1k
Fig. 1l

## Sheet: Fig. 2
Fig. 2a
Ctrl	7	8	3	5	7	2	5	8	4	0	8	8	1	4	3	2	6	12	3	1	3	4	0	8	8	11	4	6	0	15	5	6	3	13	7	1	2	4	3	9	9	15	7	5	5	7	1	7	6
N	22	27	39	34	22	37	50	50	59	35	36	28	24	49	22	24	55	51	36	54	42	30	44	6	0	50	29	0	32	48	31	43	42	44	44	42	42	14	44	48	34	23	28	35	59	61	28	48	39
Fig. 2b
Fig. 2c
Ctrl	0.003186	0.007529	0.009956	0.00452089	0.00678195	0.00695644	0.00545349	0.0025763	0.00651762	0.0034144	0.00659638	0.00369668	0.000543158	0.000924367	0.00339511	0.010491	0.000444587	0.00846347	0.000502348	0.000738968	0.00394152	0.00236362	0.00493927	0.00351426	0.000509243	0.00969415	0.00499339	0.00599111	0.00168988	0.00576978	0.00661701	0.00830468	0.00691898	0.0112613	0.00551783	0.0105936	0.00476475	0.0122835	0.00991238	0.00888004	0.00641563	0.00152651	0.00318485	0.00797231	0.00624688	0.0018381	0.00293757	0.00150189	0
N	0.426986	0.425612	0.644586	0.569851	0.482729	0.608887	0.276099	0.289715	0.563763	0.62151	0.625826	0.300228	0.357457	0.576455	0.372972	0.689393	0.786125	0.685659	0.489086	0.683292	0.505649	0.668799	0.443624	0.707853	0.223058	0.384775	0.56822	0.629732	0.48376	0.708954	0.528851	0.258026	0.392619	0.258711	0.501608	0.640905	0.611835	0.178468	0.580824	0.388533	0.707292	0.523216	0.479363	0.623826	0.480815	0.604232	0.712227	0.512445	0.664468
Fig. 2d
Mock	0.00876453	0.00297475	0.0109049	0.00438015	0.0051415	0.00730968	0.00604169	0.00609156	0.00465022	0.00164813	0.00484078	0.00161676	0.00520472	0.00650558	0.0011575	0.00229373	0.00791751	0.00182611	0	0.011307	0.0073232	0.000785167	0.00192733	0.00286556	0	0.00865625	0.00344336	0.00252517	0.00737533	0.00483952	0.00614917	0.00567564	0.00420668	0.00232054	0	0.00210238	0.00461364	0.00587388	0.00159169	0	0	0.00394641	0.00639598	0.00113996	0.00313344	0.00100733	0.000858299	0.00674141	0.007779
Virus	0.533048	0.503787	0.598348	0.590025	0.519932	0.2906	0.656618	0.341691	0.536056	0.527513	0.444188	0.367855	0.456462	0.556875	0.221528	0.184728	0.44603	0.663959	0.425087	0.79127	0.56542	0.582313	0.363972	0.424301	0.3434	0.525287	0.696238	0.487276	0.651424	0.52001	0.401723	0.593366	0.522818	0.600696	0.217936	0.565212	0.545839	0.269174	0.523591	0.2308	0.552671	0.261038	0.683983	0.625526	0.698296	0.599154	0.582072	0.433337	0.466269
Fig. 2e
Fig. 2f
Fig. 2g
[truncated: 53 more columns]

## Sheet: Fig. 3
Fig. 3a
Fig. 3b
Ctrl	0.332378	0.86871	0.06173	1.28737	0.02376	1.84663	5.5877	7.484	1.76	1.68962	4.10763	2.61946	0.349717	0.437402	1.84394	1.96149	1.12695	1.62574	2.1048	1.63218	0.66007	2.22369	1.62644	1.75666	1.02929	0.990384	1.82373	1.32527	1.09517	1.54515	1.99236	1.57102	0	0.955694	1.74324	2.51474	0.90392	1.18498	0.157229	0	1.26541	5.09583	0.481289	2.56354	2.5674	0.819982	2.87467	1.07837	2.82252
N	64.7384	21.9374	7.89703	48.8827	67.976	2.14361	13.3709	33.3134	0.567285	40.9772	67.6304	18.6499	56.3363	26.3281	8.83208	12.4019	68.1128	25.4792	18.4795	53.1163	6.85889	22.4754	18.3848	37.0756	10.1483	26.4839	50.1745	17.7349	21.9661	36.1787	67.4781	63.2201	32.0677	44.5977	18.6272	26.3281	26.898	51.8334	59.9644	21.5989	30.7808	53.5876	66.0473	25.0055	18.7334	28.7661	24.5739	41.0327	54.3305
Fig. 3c
Ctrl	1	2	1	1	1	1	1	2	2	2	1	1	1	2	1	2	1	2	2	0	1	1	2	1	2	1	2	3	2	1	1	1	1	1	2	2	0	1	2	2	1	1	1	1	2	1	2	1	1
N	42	47	46	30	49	50	42	35	43	47	43	19	55	42	54	30	47	37	25	65	52	15	36	33	32	42	37	34	37	46	51	42	57	22	54	39	40	40	37	29	27	23	62	35	29	28	48	47	63
Fig. 3d
Mock	8	11	1	5	3	8	4	3	5	4	5	3	2	0	2	5	2	6	6	3	3	6	3	2	5	2	1	5	7	5	5	4	4	2	3	5	4	4	1	4	7	2	4	4	3	1	4	3	4
Virus	45	53	59	34	26	24	66	8	32	68	52	37	66	11	76	78	74	33	43	43	33	45	53	59	34	20	58	38	75	6	64	15	22	65	33	66	76	67	46	68	36	39	32	34	31	20	58	38	75
Fig. 3e
Fig. 3f
siNC	0.02059	2.55445	3.06263	0.945919	0.476419	1.56273	2.66366	3.26692	2.59372	2.32542	3.49175	3.3673	3.56556	3.11619	2.88446	2.56334	3.83952	2.92977	3.33072	2.91896	3.61882	3.44921	2.19182	3.25758	3.96252	3.2286	2.72666	1.89017	2.97726	2.82572	2.78662	3.43371	2.34355	2.75905	1.59728	3.25936	1.747	2.45304	2.20929	2.92391	3.95468	2.24702	0.001531	3.57745	1.23717	0.779923	2.39402	1.26164	3.18418
siDicer-1	22.8194	41.7343	59.3145	16.9547	16.4762	48.1038	10.7109	8.51244	41.5639	6.24633	26.1098	17.0846	7.2336	14.1901	24.7929	18.9034	33.9523	64.0764	50.5216	43.2296	30.6543	33.8106	34.3992	16.1165	27.3861	10.7242	23.5109	56.7537	27.3844	14.568	16.1683	35.9249	29.6318	22.5214	22.2642	26.7523	20.8383	36.5676	2.4383	27.4877	12.7907	9.43305	37.827	16.545	16.6921	17.0254	11.7868	32.057	18.4208
siDicer-2	21.9541	25.3413	24.9216	17.63	7.24753	18.8206	17.5981	17.0962	16.1646	1.69141	11.2351	18.784	13.1363	19.7492	13.7788	19.3472	20.6924	11.5091	11.1327	21.1879	17.8717	10.8853	19.2109	28.4392	17.6631	11.7371	8.34806	16.8915	12.1336	25.1626	8.72342	3.5137	10.7991	17.9626	10.2402	20.1387	19.0252	28.9137	22.6302	3.2145	2.21746	14.3827	13.4453	20.373	39.5645	18.7959	7.32501	13.8808	18.9972
siXPO5-1	29.4878	32.9032	3.07879	48.3779	27.1118	40.8884	20.7322	15.3189	19.2767	28.9151	43.1994	17.5039	22.1713	12.7518	7.24421	28.6369	18.2535	26.0472	20.7029	20.8147	26.394	22.5957	26.0942	10.5429	19.5503	18.4707	28.1214	18.4012	26.0094	19.626	14.1588	25.1597	31.0518	11.0673	35.638	38.1839	48.6732	14.7756	34.4655	17.007	10.9673	28.2718	25.8273	30.6965	31.2485	29.7845	30.3683	22.525	31.3756
siXPO5-2	31.8175	32.5573	21.0335	30.6954	30.3275	36.3412	15.7727	25.5863	15.3502	19.2808	32.2327	16.9053	13.1316	16.7965	42.3428	32.886	13.9495	16.4225	26.3167	17.2903	38.4231	23.6727	18.9599	17.5496	27.6899	18.784	21.7333	33.4956	39.5604	43.8756	20.3074	23.4544	45.157	33.893	10.4359	16.0371	30.1198	26.7832	7.17005	17.0582	32.4412	7.94026	6.29196	35.807	25.89	14.8868	3.01575	25.9182	23.6301
siSRSF3-1	28.6852	26.096	16.1406	9.64375	25.8551	48.3586	26.073	48.7067	47.0355	20.9937	13.3778	23.141	35.5062	13.6635	22.9196	28.5739	18.9474	26.4417	29.9498	19.337	24.5388	24.9025	28.2536	28.0978	36.489	22.0423	29.1793	45.7773	23.8689	19.898	35.966	9.28196	31.5331	21.8673	27.9939	19.245	8.15901	39.1322	16.8994	23.4758	28.7332	23.9807	10.002	25.4605	28.2606	25.491	29.6187	36.8552	24.5962
siSRSF3-2	15.4681	15.4927	13.7084	10.8039	11.3671	18.6088	32.6753	25.3868	13.4475	4.31259	10.6699	11.1904	12.9366	21.6553	14.7916	18.1923	11.6089	35.1128	13.1486	23.3329	44.27	33.7709	23.9659	47.3352	35.7266	17.3651	13.6389	38.289	12.7086	28.346	23.2501	36.7809	5.40684	28.8392	16.59	10.9457	6.09362	14.128	16.4935	10.2111	14.9217	11.1297	10.2958	24.4687	24.9224	7.12326	4.04337	15.3124	20.9439
sihnRNPA3-1	20.6524	10.5344	23.774	14.0501	14.161	28.9272	7.40104	9.71196	14.9478	10.8049	16.4803	10.0938	31.5561	10.434	8.77306	5.13534	24.9731	31.0931	10.3947	28.677	29.6507	13.0033	21.2149	17.2892	15.1482	6.55478	8.90796	20.1409	21.5941	12.528	12.7152	16.889	11.0018	5.98422	13.9958	12.1896	14.5787	7.26127	3.89824	14.6816	7.46926	15.3413	0.200172	21.5479	12.0454	8.4888	13.2047	21.806	19.8992
sihnRNPA3-2	4.75246	16.7997	24.5328	19.4924	6.0964	30.6886	47.8263	25.1242	18.2806	15.034	15.5205	21.7149	14.0809	4.93398	11.1454	8.72935	15.9702	25.9735	13.2494	20	24.3065	56.4285	3	1.9375	16.0571	12.8721	38.5694	13.938	33.4032	10.5297	21.0673	19.723	17.1741	16.8895	13.8789	10.8446	19.2185	47.1066	6.72348	10.9645	14.572	15.9065	33.8939	23.8382	17.0544	28.4243	17.0456	14.8271	8.1263
si-all	45.0979	49.9799	37.4418	53.025	5.5944	15.3549	2	20.3531	15.4008	16.8199	37.2267	31.5981	10.62	10.2737	25.4612	24.8489	10.6728	61.3584	44.3494	35.5646	40.0319	43.0887	31.7888	34.8488	39.6454	27.7918	24.6195	34.4819	38.791	25.5158	29.9633	31.2802	37.511	32.9867	27.8993	33.3406	33.0897	31.3584	12.5345	46.109	48.6845	37.0884	12.8866	49.129	11.3285	54.8666	47.6666	28.0013	33.7449
Fig. 3g
siNC	3	4	1	3	5	1	1	1	3	3	3	1	0	4	5	2	3	15	4	2	4	11	1	1	11	2	8	0	2	7	1	1	0	2	1	12	2	2	4	2	2	1	2	1	2	2	2	1	3
siDicer-1	30	45	42	61	53	36	44	12	26	46	28	26	25	40	35	66	19	33	37	26	52	24	65	22	29	44	42	25	37	27	30	24	28	3	29	29	20	21	23	28	18	28	22	34	23	34	6	30	34
siDicer-2	46	15	34	22	20	26	22	22	19	21	12	47	21	21	22	16	18	26	20	22	18	17	17	25	24	24	22	22	20	18	25	22	23	26	19	22	27	22	12	19	18	15	20	34	30	31	11	26	32
siXPO5-1	46	34	56	9	8	28	19	42	32	19	13	40	26	28	16	20	18	30	19	25	4	31	25	56	20	33	14	40	15	13	26	25	40	49	6	48	25	31	67	73	56	17	17	35	40	71	21	21	37
siXPO5-2	8	30	35	47	47	46	24	37	3	10	20	37	21	2	21	17	22	44	19	15	27	42	16	26	15	27	40	26	21	14	43	31	28	13	31	28	46	12	44	12	22	22	31	29	36	32	19	20	29
siSRSF3-1	22	31	18	13	24	17	34	23	13	16	8	27	9	30	20	36	30	33	30	23	13	31	23	37	18	21	35	40	22	18	10	39	19	33	10	18	55	13	32	65	43	42	42	32	28	17	41	17	30
siSRSF3-2	17	23	12	27	23	38	20	15	40	37	30	28	26	15	22	17	27	17	22	28	32	28	36	26	61	21	28	22	27	13	23	21	10	15	13	22	35	54	27	21	19	19	43	21	47	14	44	31	42
sihnRNPA3-1	14	16	35	24	28	15	23	2	27	23	14	25	21	23	34	26	17	38	20	19	17	24	29	14	20	22	14	27	19	23	18	25	20	23	31	12	24	18	20	22	30	18	22	29	16	37	21	35	57
sihnRNPA3-2	20	13	21	20	30	22	29	25	18	26	19	18	13	18	45	10	27	17	14	25	29	18	30	25	15	21	27	21	27	20	32	19	19	24	21	21	22	13	24	17	23	21	14	28	17	34	28	28	21
si-all	40	12	18	41	40	54	38	31	21	34	67	35	34	40	62	32	49	25	32	48	20	10	44	38	62	41	78	52	29	29	29	44	37	60	45	42	32	29	25	32	18	40	20	14	38	32	41	18	52
Fig. 3h
Ctrl	1.43687	4.15216	1.15997	2.20381	4.34311	1.40282	2.05486	1.67494	2.86669	1.30392	2.21188	1.59513	3.76165	2.07199	3.60697	1.67294	1.25837	2.49842	2.45451	2.85293	0.448435	0.83469	2.69624	1.5793	2.88848	3.15842	1.2815	1.95829	2.65493	0.860403	1.53552	2.20959	5.60673	2.76613	1.14812	1.36266	1.01801	1.49356	2.50215	1.19118	1.52367	1.97089	1.38103	0.703906	2.97685	1.49151	0.911578	1.58121	1.6884
N	55.4524	27.8256	12.7025	44.7192	17.0551	30.8064	17.7352	40.6923	15.4107	30.3635	16.0212	29.0876	41.3256	50.132	35.7218	48.6221	6.24585	8.76168	40.456	40.7752	19.1879	40.7318	32.2785	19.898	40.6071	27.9464	49.4004	47.0075	25.588	41.0232	33.5236	27.8195	32.7562	37.4475	31.3144	31.8204	23.4248	23.0267	34.2914	19.2777	29.3967	30.4228	26.5964	46.5429	21.7745	39.7201	30.1626	10.1791	6.73776
N+Dicer	11.8538	27.9995	17.6015	19.3173	10.092	7.39313	9.04028	3.96511	19.2402	19.9462	3.59384	13.936	15.1173	23.2158	3.9332	13.8936	19.3323	8.95559	9.68876	19.2266	6.13567	0.81207	7.51893	3.00372	1.9417	9.9855	13.5986	22.2344	20.8228	29.5213	4.47511	15.1672	19.2487	11.484	5.7922	4.46344	11.5788	8.54677	10.6695	15.5567	3.95363	33.6659	18.3234	8.74672	9.6014	18.09	16.2806	3.76795	11.6631
N+XPO5	7.23529	27.6517	5.56348	3.64582	7.95506	7.95919	5.86249	27.9613	8.34328	8.77597	3.19377	8.36582	14.4384	1.68286	1.54652	2.76117	37.6942	1.43645	4.99219	24.2736	22.4383	8.05561	4.17512	35.0489	55.7293	47.7087	31.4257	15.4596	40.6924	4.69354	63.9954	3.15509	0.33952	6.88823	9.64988	1.67941	0.04924	1.38018	6.00066	6.9997	12.7178	5.19449	33.7316	11.5754	8.19689	9.87966	7.76109	26.0211	31.2375
N+SRSF3	19.3865	4.0644	8.8461	19.844	29.6436	59.9603	16.7834	20.3478	26.7802	13.7785	16.8684	13.6987	29.1958	16.2834	3.13706	27.454	21.7943	25.0572	15.0414	7.57742	8.58289	7.00446	6.89764	0.922202	20.5229	32.8309	14.2358	29.1685	58.1699	16.5961	51.035	41.9586	30.4105	12.6766	32.5793	22.8466	7.27982	29.2964	3.48467	12.6406	12.7735	22.2882	6.06646	7.42866	12.0408	2.52488	10.5931	39.3251	15.3811
N+hnRNPA3	15.7984	21.3013	46.0412	4.64209	6.27697	56.1534	37.5039	2.05151	13.5047	13.4961	23.4525	29.2651	10.2401	41.3346	38.1487	32.7984	18.7968	18.1842	25.9232	11.3625	16.7645	6.8145	29.1291	26.2609	15.3608	6.00465	39.191	8.5641	54.807	9.95229	8.24154	7.06522	39.2106	36.4478	56.5083	7.37307	18.781	18.8757	11.9574	31.745	27.7401	12.9862	23.2481	42.808	27.4128	20.9326	35.2745	37.3761	23.0016
N+OE-all	15.1882	6.21791	8.22484	1.35955	7.24222	7.04028	3.59407	3.34514	5.97818	7.06707	1.76121	9.18323	4.1586	4.35502	22.7286	5.42459	10.5306	0.342235	2.30496	0.37291	16	0.225553	14.505	4.45277	7.8253	1.81551	7.72999	5.80723	4.81447	5.68066	5.72711	2.11307	5.7061	2.00072	6.08696	5.1956	9.15148	18.1335	3.33613	6.81951	1.40877	2.74438	4.57135	4.14746	0.95374	4.90876	0.834447	0.296592	4.4994
N+RNase H1	5.67408	6.86519	9.08754	9.01405	5.69312	16.1686	6.14278	10.4268	16.7087	15.6252	10.3507	5.79292	12.6394	9.99142	16.2103	19.9459	19.2801	13.3126	15.424	6.96726	13.1752	12.9394	9.98114	14.2519	10.401	11.097	10.2842	15.4314	15.3622	7.2284	15.2314	13.3561	14.5488	14.2581	8.87728	11.4388	12.5665	10.4064	0.144567	22.7386	35.926	19.8501	20.5891	19.7009	2.27272	45.4027	5.54834	15.6642	2.9209
Fig. 3i
Ctrl	1	1	2	3	3	3	3	3	2	4	4	4	4	4	5	8	7	1	3	1	1	3	1	1	3	0	3	1	3	1	3	1	1	4	1	0	1	1	1	3	1	0	2	2	2	2	0	4	1
N	19	12	16	20	17	14	4	19	18	35	17	25	18	4	33	16	19	20	22	13	14	20	7	21	11	15	1	4	17	19	4	19	20	10	1	12	15	25	3	21	11	19	17	20	4	16	12	22	13
Fig. 3j
Mock	0	0	0	0	3	0	3	3	0	3	3	2	4	4	3	4	1	0	3	0	4	4	2	2	0	2	0	4	3	3	0	3	2	0	5	2	5	0	6	4	1	3	3	4	2	2	2	0	1
Virus	12	29	18	22	16	16	14	13	19	14	14	30	31	21	17	27	29	12	17	17	15	19	7	17	12	7	14	17	7	18	18	12	14	19	16	17	13	14	26	12	21	19	14	19	25	14	11	14	8
Fig. 3k
Ctrl	1	2	0	2	2	1	1	2	7	4	5	2	3	2	0	6	4	4	4	6	2	1	0	1	1	1	1	1	2	1	4	2	1	2	0	1	1	2	4	1	2	1	1	1	2	3	1	0	2
Ctrl+RNase H1	0	1	1	1	1	1	2	4	1	3	1	2	3	9	1	1	1	2	1	1	2	6	0	1	2	0	3	3	1	4	1	1	1	2	2	4	0	3	1	1	1	2	3	1	1	2	1	1	2
N	22	25	3	11	5	19	9	2	6	20	35	14	18	29	15	9	23	21	1	17	21	19	25	12	8	14	39	2	5	31	11	16	18	8	31	19	25	33	7	30	24	12	7	15	26	23	3	19	6
N+RNase H1	5	11	1	11	13	8	16	8	8	13	10	10	10	20	5	19	19	15	14	16	13	12	12	12	5	14	11	14	17	8	11	10	2	13	9	8	14	2	10	6	5	12	23	11	18	6	6	14	9
[truncated: 154 more columns]

## Sheet: Fig. 4
Fig. 4a
	Ctrl			N
miR-30a-5p	28305.9	25039	29207.9	24627.8	21241.1	22030
miR-26a-5p	4967.42	6611.21	5569.9	3055.77	3482.1	3381
let-7f-5p	6867.53	7136.49	5810.76	2375.94	2140.1	2065.47
let-7a-5p	3354.81	4785.65	3415.83	2057.56	2160.26	2168.36
let-7c-5p	2026.14	2586.37	2226.6	1674.46	1754.72	1733.99
miR-452-5p	2456.65	2288.36	2345.52	1572.52	1612.7	1605.64
miR-30e-5p	1448.1	1459.97	1480.35	1016.8	1112.43	1211.53
miR-30a-3p	1211.88	1322.81	1270.42	1170.9	1127.78	1073.03
miR-374b-5p	805.495	1513.48	1351.45	483.089	488.287	577.265
miR-192-5p	659.048	639.849	617.271	498.379	492.593	472.76
miR-340-5p	513.813	606.202	611.162	423.881	403.677	477.672
miR-374a-5p	516.711	759.339	726.606	261.209	252.755	294.32
miR-941	469.603	454.706	443.99	418.36	390.257	373.684
miR-30e-3p	436.31	464.773	440.201	390.582	338.227	360.629
miR-450b-5p	317.561	342.712	306.509	295.273	254.693	253.087
miR-582-3p	335.219	303.155	328.623	166.749	154.725	169.263
miR-542-3p	261.018	243.52	281.379	206.844	165.92	197.054
miR-744-5p	230.69	278.59	234.676	165.815	153.218	156.273
miR-589-5p	201.643	211.076	222.923	170.232	183	168.746
miR-98-5p	233.251	326.627	252.692	29.4763	30.4283	26.5625
miR-629-5p	168.688	187.605	169.802	131.242	114.68	116.461
miR-31-3p	137.619	153.848	180.086	94.1203	76.1424	102.889
miR-374a-3p	170.912	156.146	156.27	100.406	69.9706	79.8813
miR-548o-3p	150.154	124.578	128.047	56.9988	48.1541	50.4105
miR-651-5p	84.3101	85.5685	94.2569	72.7988	59.8518	60.2988
miR-95-3p	131.89	134.426	103.69	10.3634	17.9412	13.055
miR-19a-3p	87.882	77.3071	89.2309	43.9171	60.8565	49.8289
miR-1304-3p	72.5835	81.5199	89.6949	35.8473	45.9294	44.2708
miR-3613-5p	61.5983	84.9667	67.5804	30.5806	38.8247	39.6821
miR-19b-3p	53.7132	54.9849	67.2712	39.5849	39.9012	42.5258
Fig. 4b
	Ctrl			N			p value：Ctrl vs.N
miR-21-5p	0.90807	1.16033	0.931605	0.805017	0.589167	0.511958	0.037519	*
miR-100-5p	0.87154	1.12468	1.00378	0.769565	0.584019	0.669072	0.0228917	*
miR-27b-3p	0.925063	1.20449	0.870445	0.308939	0.409474	0.366609	0.00403003	**
let-7i-5p	0.946588	1.06176	0.99165	0.750413	0.685948	0.64372	0.0025604	**
miR-30a-5p	0.899762	1.17067	0.929571	0.426242	0.618518	0.358283	0.0100792	*
Fig. 4c
	Mock			Virus			p value: Mock vs. Virus
miR-21-5p	1.01032	0.978145	1.01153	0.679196	0.591467	0.747295	0.00213035	**
miR-100-5p	1.0016	0.845289	1.15311	0.719454	0.789053	0.581386	0.0481112	*
miR-27b-3p	1.00548	1.06191	0.932613	0.65423	0.460709	0.586275	0.00310791	**
let-7i-5p	0.952036	0.955635	1.09233	0.793527	0.733576	0.697854	0.0087241	**
miR-30a-5p	0.970486	0.952885	1.07663	0.652227	0.744633	0.650843	0.00305395	**
Fig. 4d
	Ctrl			N			p value：Ctrl vs.N
miR-21-5p	1.03174	0.951183	1.01708	0.499696	0.428433	0.638341	0.00197803	**
miR-100-5p	1.2519	0.972262	0.775836	0.537911	0.561875	0.610077	0.0370281	*
miR-27b-3p	1.18372	0.834805	0.981477	0.686437	0.702392	0.630782	0.0342176	*
let-7i-5p	1.11869	0.885538	0.995774	0.502305	0.493066	0.551619	0.0022589	**
miR-30a-5p	1.07942	0.988048	0.932536	0.555619	0.659353	0.626983	0.00184259	**
18S	1.10715	0.960651	0.932193	1.03643	0.846301	1.16393	0.891488	ns
β-actin	1.09164	0.900211	1.00815	1.11271	0.983834	1.14393	0.339459	ns
β-Tubulin	0.98558	1.20837	0.806054	1.02545	0.87993	0.930242	0.681271	ns
β-2M	1.0497	0.954975	0.995322	0.918765	1.02427	1.01209	0.746422	ns
Fig. 4e
	Mock			Virus			p value: Mock vs. Virus
miR-21-5p	0.834443	1.17849	0.987072	0.442276	0.51069	0.567043	0.00958871	**
miR-100-5p	0.966966	0.964606	1.06843	0.642499	0.529066	0.642041	0.00148393	**
miR-27b-3p	0.953796	1.04196	1.00424	0.783559	0.732158	0.610652	0.00705787	**
let-7i-5p	0.936159	1.09681	0.967027	0.64356	0.510123	0.703424	0.00722165	**
miR-30a-5p	1.01667	0.953406	1.02992	0.482657	0.406346	0.610026	0.00143909	**
18S	0.974848	0.925522	1.09963	1.22493	1.20333	1.09876	0.0535349	ns
β-actin	0.833638	0.828921	1.33744	1.14302	1.06855	1.17164	0.497762	ns
β-Tubulin	0.91973	0.886851	1.19342	1.15021	1.0424	1.24393	0.2683	ns
β-2M	1.11521	1.00933	0.875463	0.892298	0.8215	1.15065	0.729319	ns
Fig. 4f
	Ctrl			N			Ctrl+XPO5			N+XPO5			p value：Ctrl vs.N	p value：Ctrl vsCtrl+XPO5	p value：N vs N+XPO5
miR-21-5p	0.977756	0.952884	1.06936	0.539223	0.421684	0.4587	1.13386	1.04113	1.20711	1.10115	0.93308	0.968273	0.000444176	0.0997009	0.0010348	**	ns	**
miR-100-5p	0.834593	1.07757	1.08784	0.593304	0.664249	0.615183	1.11892	1.18867	1.15718	0.969863	0.864622	1.02496	0.000462174	0.143081	0.00308483	**	ns	**
let-7i-5p	0.904821	0.973368	1.12181	0.641194	0.685839	0.559585	1.06301	1.11264	1.28109	0.873353	0.90808	0.93908	0.0105455	0.173146	0.00259736	*	ns	**
Fig. 4g
	Mock			Virus			Mock+XPO5			Virus+XPO5			p value：Mock vs.Virus	p value：Mock vs Mock+XPO5	p value：Virus vs Virus+XPO5
miR-21-5p	0.929297	0.950624	1.12008	0.433342	0.50693	0.461461	1.13351	0.976594	1.10431	0.690121	0.856801	0.926507	0.00114119	0.407109	0.00821064	**	ns	**
miR-100-5p	0.938428	0.994856	1.06672	0.661877	0.571156	0.572028	1.19006	1.09701	1.08777	0.842633	0.78508	0.806155	0.00281018	0.0648768	0.00369796	**	ns	**
let-7i-5p	0.862854	1.00337	1.13378	0.688499	0.520339	0.639377	1.05659	1.04722	1.18024	1.00777	0.923878	1.15315	0.0112178	0.348319	0.00784745	*	ns	**
Fig. 4h
	Ctrl			N			p value：Ctrl vs.N
miR-21-5p	0.924143	1.16346	0.912394	0.59418	0.76882	0.676532	0.0290686	*
miR-100-5p	0.880286	0.989768	1.12995	0.738337	0.632151	0.624269	0.0144586	*
miR-27b-3p	0.949133	1.0686	0.982266	0.515869	0.404112	0.432181	0.00035881	**
let-7i-5p	1.08207	1.09563	0.822296	0.702483	0.777526	0.698368	0.0416331	*
miR-30a-5p	0.938045	1.13585	0.926102	0.60625	0.634071	0.715715	0.00997641	**
Fig. 4i
	Mock			Virus			p value: Mock vs.Virus
miR-21-5p	1.00569	0.988545	1.00577	0.786742	0.804478	0.727303	0.000698453	**
miR-100-5p	0.979021	1.04801	0.972967	0.595263	0.667699	0.645012	0.000349056	**
miR-27b-3p	0.973116	1.08272	0.944167	0.684568	0.576387	0.38938	0.00940032	**
let-7i-5p	1.04839	0.973915	0.977691	0.551684	0.751318	0.786473	0.0169502	*
miR-30a-5p	0.946298	1.14405	0.909652	0.632815	0.790003	0.515464	0.0304303	*
Fig. 4j
	Ctrl			N			Ctrl+Dicer			N+Dicer			p value：Ctrl vs.N	p value：Ctrl vs Ctrl+Dicer	p value：N vs N+Dicer
miR-27b-3p	1.0497	1.03318	0.917125	0.449758	0.47981	0.561987	1.09031	1.21326	1.12675	0.858869	0.773968	0.785187	0.000715511	0.0607322	0.0019609	**	ns	**
let-7i-5p	1.04283	1.01768	0.939487	0.67412	0.637655	0.584991	1.07779	1.12501	1.0535	0.896871	0.930726	1.00734	0.000812877	0.0851448	0.00168814	**	ns	**
miR-30a-5p	0.972759	0.942816	1.08442	0.532599	0.625596	0.520428	1.12246	1.2447	1.11755	0.956594	0.821363	0.874956	0.00126507	0.0542053	0.00322553	**	ns	**
Fig. 4k
	Mock			Virus			Mock+Dicer			Virus+Dicer			p value：Mock vs.Virus	p value：Mock vs Mock+Dicer	p value：Virus vs Virus+Dicer
miR-27b-3p	1.02156	1.03716	0.941284	0.475797	0.507014	0.673656	1.34515	1.04678	1.01977	0.792447	0.9515	1.16808	0.00278562	0.274218	0.0286098	**	ns	*
let-7i-5p	0.859314	1.06979	1.07089	0.788223	0.591864	0.630684	1.06004	1.02828	1.01983	0.868292	0.828874	0.990935	0.02347	0.640196	0.0433186	*	ns	*
miR-30a-5p	1.09687	0.909386	0.993742	0.495993	0.623357	0.661492	0.993149	1.12336	1.02129	0.962443	0.826005	0.783948	0.00529859	0.531295	0.022992	**	ns	*
Fig. 4l
	Ctrl			N			Ctrl+XPO5+Dicer			N+XPO5+Dicer			p value：Ctrl vs.N	p value：Ctrl vs Ctrl+XPO5+Dicer	p value：N vs N+XPO5+Dicer
miR-21-5p	0.944677	1.00337	1.05195	0.4655	0.72275	0.602498	1.077	1.07158	1.16094	1.01872	1.0515	0.915655	0.00746041	0.0717643	0.00933832	**	ns	**
miR-27b-3p	1.05082	0.934948	1.01424	0.429598	0.414287	0.486141	1.07258	1.16779	1.0783	0.806367	0.909674	0.916076	0.000163648	0.0822859	0.000482539	**	ns	**
miR-30a-5p	0.986701	0.960985	1.05231	0.530302	0.532533	0.464759	1.04509	1.16016	1.10905	0.835754	0.999359	1.02085	0.000152078	0.0713912	0.00209949	**	ns	**
Fig. 4m
	Mock			Virus			Mock+XPO5+Dicer			Virus+XPO5+Dicer			p value：Mock vs.Virus	p value：Mock vs Mock+XPO5+Dicer	p value：Virus vs Virus+XPO5+Dicer
miR-21-5p	0.901797	1.01611	1.0821	0.515255	0.643226	0.742737	1.25586	1.31936	1.06166	0.88787	1.2883	1.14949	0.0122138	0.0861729	0.0242806	*	ns	*
miR-27b-3p	0.97233	1.08607	0.941597	0.303166	0.564054	0.531285	1.03755	1.42461	0.978099	0.831222	0.774494	0.848609	0.00457709	0.3738	0.0143967	**	ns	*
miR-30a-5p	0.888706	0.870808	1.24049	0.529121	0.571007	0.515595	1.16865	1.04225	1.06656	0.74866	0.742411	0.7061	0.019143	0.505005	0.000810934	*	ns	**

## Sheet: Fig. 5
Fig. 5a
	siNC			siSRSF3-1			siSRSF3-2			sihnRNPA3-1			sihnRNPA3-2			p value：siNC vs. siSRSF3-1	p value：siNC vs. siSRSF3-2	p value：siNC vs. sihnRNPA3-1	p value：siNC vs. sihnRNPA3-2
Negative-luc	0.958315	0.959593	1.08209	0.915378	0.903937	0.851643	0.912309	0.916744	0.782387	0.916873	0.922339	1.01169	0.98858	0.956316	0.773644	0.0734889	0.0979025	0.387337	0.298067	ns	ns	ns	ns
Intron-luc	0.975687	0.898014	0.847906	0.361457	0.453301	0.380132	0.332897	0.407826	0.342489	0.433406	0.362087	0.464461	0.570079	0.457794	0.519145	0.000397698	0.000242208	0.00052873	0.00136646	**	**	**	**
Fig. 5b
	Ctrl			Ctrl+SRSF3			Ctrl+hnRNPA3			N			N+SRSF3			N+hnRNPA3			p value：Ctrl vs. Ctrl+SRSF3	p value：Ctrl vs. Ctrl+hnRNPA3	p value：Ctrl vs. N	p value：N vs. N+SRSF3	p value：N vs. N+hnRNPA3
Negative-luc	0.920275	1.10605	0.973674	0.92786	1.1387	0.959374	0.882793	1.05671	0.960347	0.931454	0.867477	0.925784	0.948731	0.720707	0.940488	0.960992	0.797169	0.925615	0.924584	0.678054	0.194156	0.647061	0.812293	ns	ns	ns	ns	ns
Intron-luc	1.12992	0.881825	0.922572	0.893005	1.0839	1.03196	0.963185	1.00385	1.09514	0.349794	0.380047	0.460213	0.816707	0.773442	0.717129	0.657893	0.711952	0.701098	0.807834	0.646742	0.00224389	0.00104715	0.00134391	ns	ns	**	**	**
Fig. 5c
	Mock			Mock+SRSF3			Mock+hnRNPA3			Virus			Virus+SRSF3			Virus+hnRNPA3			p value：Mock vs. Mock+SRSF3	p value：Mock vs. Mock+hnRNPA3	p value：Mock vs. Virus	p value：Virus vs. Virus+SRSF3	p value：Virus vs.Virus+hnRNPA3
Negative-luc	1.04904	0.989884	0.961079	1.05432	1.11675	0.918347	1.01125	1.05696	0.838789	1.01817	0.996647	0.784385	1.12605	1.12569	0.868703	1.09896	0.955772	0.912788	0.665827	0.686141	0.444396	0.399396	0.580599
Intron-luc	0.968737	1.08445	0.930789	0.879159	1.1389	0.768805	1.03174	1.07404	0.791441	0.61895	0.596666	0.40886	0.819315	0.900204	0.759571	0.720188	0.88182	0.776364	0.610368	0.785561	0.00502845	0.02182	0.0371538
Fig. 5d
IR	-26.63	-25.99	-23.49	-22.55	-22.22	-22.09	-20.83	-19.94	-19.54	-19.22	-18.95	-18.51	-18.31	-18.26	-17.85	-16.67	-16.67	-16.52	-16.47	-16.04	-15	-14.78	-14.58	-14.31	-13.94	-13.88	-13.61	-13.22	-12.74	-12.7	-12.66	-11.96	-11.87	-11.69	-11.41	-11.33	-11.11	-11.11	-11	-10.85	-10.79	-10.72	-10.48	-10.47	-10.46	-10.41	-10.12	-10.06	10.03
A5SS	-23.71	-22.96	-22.82	-21.02	-19.25	-18.32	-17.21	-16.88	-15.38	-15.17	-14.87	-14.82	-14.76	-14.3	-14.09	-14.03	-14.03	-13.58	-13.46	-12.98	-12.96	-12.9	-12.88	-12.39	-12.24	-11.87	-11.73	-11.6	-11.33	-11.29	-11.28	-11.24	-11.21	-11.15	-10.61	-10.58	-10.55	-10.32	-10.28	-10.18	-10.1	-10.08	-10.04	10.17	10.37	10.73	10.88	11.44	11.65
A3SS	33.24	29.95	23.21	22.6	22.22	22.04	21.82	20.87	20.49	20.38	20.36	20.07	19.6	19.18	18.96	18.2	17.51	16.49	16.3	16.23	15.96	15.95	15.92	15.6	15	14.3	14.23	14.23	13.97	13.91	13.9	13.9	13.54	13.47	13.24	13.09	13.04	13.02	12.72	12.65	12.22	11.94	11.75	11.64	11.45	11.41	11.32	11.32	11.31
MXS	-32.09	-25.09	-22.43	-21.18	-20.35	-19.75	-19.09	-18.63	-17.84	-17.61	-17.46	-16.89	-15.97	-15.86	-15.21	-14.15	-14.01	-14.01	-13.93	-13.92	-13.54	-12.83	-12.78	-12.75	-12.71	-12.56	-12.55	-12.28	-12.02	-11.64	-11.52	-11.38	-11.19	-11.12	-10.76	-10.7	-10.61	-10.54	-10.43	-10.42	-10.37	-10.17	-10.09	-10.02	10.43	10.89	11.18	11.49	11.56
MES	-24.36	-19.43	-19.4	-17.97	-17.49	-16.85	-15.89	-14.79	-14.44	-13.85	-13.72	-13.49	-13.13	-12.46	-12.19	-11.76	-11.75	-11.31	-11.17	-11.13	-10.91	-10.77	-10.65	-10.49	-10.42	-10.23	-10.2	-10.13	-10.02	10.03	10.05	10.06	10.09	10.11	10.17	10.2	10.25	10.26	10.32	10.39	10.44	10.49	10.5	10.52	10.54	10.8	11.12	11.15	11.19
SES	-34.17	-27.56	-25.29	-24.94	-23.46	-22.58	-22.58	-20.86	-20.79	-20.68	-20.68	-20.11	-19.83	-19.7	-19.6	-19.09	-18.98	-18.96	-18.84	-18.72	-18.61	-18.24	-18.04	-17.39	-17.22	-17.16	-16.92	-16.8	-16.71	-16.7	-16.66	-16.58	-16.51	-16.4	-16.36	-16.32	-16.25	-16.21	-16	-15.85	-15.84	-15.74	-15.72	-15.29	-15.22	-15.18	-15.11	-15.07	-14.98
TSS	-27.55	-26.09	-25.56	-24.11	-21.66	-20.75	-20.72	-20.47	-20.04	-19.48	-19.47	-17.4	-17.01	-16.83	-16.67	-16.67	-16.19	-15.86	-15.83	-15.71	-15.59	-15.49	-15.49	-15.15	-14.71	-14.43	-14.4	-14.39	-13.82	-13.65	-13.56	-13.56	-13.5	-13.42	-13.41	-13.41	-13.4	-13.32	-13.29	-13.26	-13.08	-13.02	-12.77	-12.65	-12.5	-12.5	-12.44	-12.18	-12.18
Fig. 5e		p value：Ctrl vs.N
Ctrl	N	0.00225453	**
1.12388	2.37063
0.90714	2.36676
0.968979	1.88459
Fig. 5f
A549	Ctrl			N			p value：Ctrl vs.N		BEAS-2B	Ctrl			N			p value：Ctrl vs.N
ARGLU1	1.08368	1.23737	0.678945	2.36301	2.85413	2.19768	0.00467411	**	ARGLU1	1.09646	0.990091	0.913452	1.89734	2.25058	2.14648	0.000729032	**
CCN1	1.1499	0.813344	1.03675	5.30796	6.41053	5.84271	0.000129372	**	CCN1	0.969159	0.92366	1.10718	3.38742	3.82855	3.15269	0.000281577	**
TERT	1.06857	1.12159	0.80984	11.1874	9.7736	9.15621	0.000119852	**	TERT	0.942077	1.32008	0.737844	3.96558	3.42311	3.83094	0.000314426	**
Fig. 5g
	Mock			Virus			p value: Mock vs.Virus
ARGLU1	0.941698	0.749205	1.3091	1.97716	2.46299	2.35841	0.00458275	**
CCN1	1.09254	0.982825	0.924638	4.6702	4.40218	3.08854	0.0034075	**
TERT	0.677586	0.987494	1.33492	4.08837	9.46717	5.06843	0.0352449	**
Fig. 5h
	Ctrl			N			Ctrl+SRSF3+hnRNPA3			N+SRSF3+hnRNPA3			p value：Ctrl vs.N	p value：Ctrl vs Ctrl+SRSF3+hnRNPA3	p value：N vs N+SRSF3+hnRNPA3
ARGLU1	0.862515	1.31685	0.820633	2.19212	2.41696	2.55435	0.802242	0.710246	1.03351	1.38611	0.92689	1.33567	0.00189673	0.460889	0.00285679	**	ns	**
CCN1	0.986066	1.13762	0.876318	6.6365	5.55299	4.87761	0.811406	1.06136	0.926259	2.56625	3.27035	3.33531	0.000824389	0.556993	0.00980627	**	ns	**
TERT	0.946104	1.07487	0.979028	8.82432	9.1063	13.1548	0.794241	0.833313	1.03441	3.5282	4.43703	4.03561	0.00259662	0.250093	0.0110802	**	ns	*
Fig. 5i
	Mock			Virus			Mock+SRSF3+hnRNPA3			Virus+SRSF3+hnRNPA3			p value：Mock vs.Virus	p value：Mock vs Mock+SRSF3+hnRNPA3	p value：Virus vs Virus+SRSF3+hnRNPA3
ARGLU1	1.05378	1.08333	0.862887	1.74301	2.10671	1.80765	1.28431	0.951886	0.931596	1.09166	0.877468	1.11652	0.00253902	0.696964	0.0031775	**	ns	**
CCN1	1.00858	1.04677	0.944649	3.78139	2.83516	3.94677	0.9116	0.975842	0.96826	1.57262	1.43253	1.6813	0.00191771	0.252821	0.00519499	**	ns	**
TERT	0.894593	0.901419	1.20399	5.50807	7.96227	5.81587	1.38262	0.825287	0.898376	3.78433	4.35024	3.56734	0.00222489	0.86959	0.035015	**	ns	*
[truncated: 220 more columns]

## Sheet: Fig. 6
Fig. 6a
Fig. 6b
Fig. 6c
	Ctrl
Fluc-EGFP	0	0	0	0	0	0	1	0	0	0	0	1	1	0	1	0	1	0	1	0	0	1	0	0	0	0	0	1	0	1	0	0	0	1	0	0	0	0	1	0	0	0	0	0	0	0	0	0	0
FlucDM-EGFP	0	1	0	0	0	0	0	0	0	1	0	0	0	0	0	0	0	0	0	0	0	0	0	0	0	0	0	0	0	0	0	0	0	0	0	0	0	0	0	0	0	0	0	0	0	0	0	0	0
Fig. 6d
	Ctrl			N			p value：Ctrl vs.N
Fluc-EGFP	0.840614	1.14802	1.01137	0.910599	0.88048	0.856891	0.263481	ns	*
FlucDM-EGFP	1.09629	1.07736	0.843575	0.654711	0.71556	0.513642	0.0200509
Fig. 6e
Mock	0	0	0	0	0	0	0	1	1	0	0	0	1	0	1	0	0	0	0	0	1	1	1	1	0	1	1	1	2	0	1	0	0	1	0	0	0	0	0	0	0	0	0	0	0	0	0	0	0
Virus	9	6	5	7	1	2	6	2	2	8	8	3	4	7	4	1	8	1	3	4	5	7	6	4	2	8	4	5	6	0	6	6	2	6	5	4	4	8	5	7	3	2	7	4	9	5	4	5	5
Fig. 6f
Fig. 6g
Fig. 6h
Fig. 6i
Fig. 6j
Fig. 6k
Fig. 6l
[truncated: 353 more columns]

## Sheet: Fig. 7
Fig. 7a
Fig. 7c
Ctrl	N	p value：Ctrl vs.N
0	11.4942	1.22937e-05	**
2.22222	15.7895
2.43902	20
0	14.4578
2.32558	16.4557
Fig. 7d
	Ctrl					N					p value：Ctrl vs.N
Ifnb	0.79148	0.885759	1.56272	0.581395	1.17864	10.3145	9.52748	8.08581	6.83158	8.79845	1.68047e-06	**
Il6	0.734778	1.47904	1.19746	0.713583	0.87513	2.6293	2.78867	1.96482	2.16354	3.06972	0.000298093	**
Rae1	0.832614	0.970345	0.954431	1.58666	0.655952	1.60357	2.53229	3.03679	1.58805	1.82844	0.00910965	**
H60	0.918999	1.3648	1.12942	0.899732	0.687044	1.45267	2.01951	2.25282	0.681402	1.00542	0.167209	ns
Fig. 7e
Ctrl	N	p value：Ctrl vs.N
0.6	6.2	1.79191e-06	**
1	6
1.4	6.8
0.2	7.8
0.2	8.4
Fig. 7f
	Ctrl					N					p value：Ctrl vs.N
CD68	4.2	5	6	5	3.8	20.6	19.8	22.2	20	19.2	8.40846e-09	**
ly6G	1.4	0.4	0.2	0	0	2.2	0.8	3.8	2.2	2	0.0107227	*
CD3	1.2	0.2	1.2	0.2	0.2	1.4	0.2	0.6	2	0.8	0.346594	ns
CD22	1.4	0.8	0.6	0.2	0	0.2	1.2	0.4	2	1.2	0.352213	ns
Fig. 7g
	Ctrl					N					p value：Ctrl vs.N
male	1.6	1.4	1.2	0.6	0.2	8.6	7	6.8	7	8.2	5.03055e-07	**
female	1	0.8	1.6	0.2	0.4	8.4	7	8	6.4	6.2	1.26941e-06	**
Fig. 7h
shNC	shDicer	shXPO5	shSRSF3	shhnRNPA3	sh-all	p value：shNC vs.shDicer	p value：shNC vs.shXPO5	p value：shNC vs.shSRSF3	p value：shNC vs.shhnRNPA3	p value：shNC vs.sh-all
0.2	4	4.8	2.8	2.8	6.2	1.69317e-05	1.06548e-05	0.000123874	3.52264e-05	1.05544e-06
1.4	5	3.4	3	3.4	6	**	**	**	**	**
0.2	3.8	3.8	2.8	3	7.8
0.4	4	4	4	2.8	5.8
1.2	3.4	4.2	2.8	3.4	6.8
Fig. 7i
	Ctrl					N					p value：Ctrl vs.Ctrl+N	p value：Ctrl vs.Ctrl+OE-all	p value：N vs.N+OE-all
Ctrl	0.8	0.2	0.4	0.2	0.2	8.6	6.8	6.2	6	8.2	1.47582e-06	1	0.00011677
OE-all	0.2	0.2	0.8	0.4	0.2	2.4	2	3.6	2.2	3.6	**	ns	**
Fig. 7j
Fig. 7k
	Mock					Virus					p value：Mock+Ctrl vs.Virus+Ctrl	p value：Mock+Ctrl vs. Mock+OE-all	p value：Virus+Ctrl vs. Virus+OE-all
Ctrl	0.8	0.6	1	0.6	0.6	7	8.4	7.6	6.2	7	1.19973e-07	0.534592	2.37474e-05
OE-all	1	1.6	1	0.2	0.6	3.4	4.2	4	3.2	3.4	**	ns	**

## Sheet: Fig. 8
Fig. 8a
	3 months			6 months			12 months			24 months			p value：3 months vs. 12 months	p value：3 months vs. 24 months
Dicer	0.960774	1.08168	0.95755	0.758463	0.786674	0.999463	0.739925	0.544868	0.479581	0.320795	0.268404	0.159592	0.00953136	0.000278109	**	**
XPO5	0.82	1.17	1.01	0.821429	0.948571	1.01857	1.05143	0.851429	0.374286	0.691429	0.851429	0.307143	0.344328	0.114605	ns	ns
SRSF3	1.21939	0.970332	0.810277	0.850034	0.87235	1.08678	0.853882	0.632267	0.989826	0.170828	0.169032	0.118759	0.331471	0.00214015	ns	**
hnRNPA3	1.18157	0.976066	0.84236	0.73888	0.698887	0.960095	0.560693	0.418276	0.589863	0.111268	0.109816	0.058736	0.0130557	0.000824827	*	**
Fig. 8b
	8 weeks					18 months					p value：8 weeks vs. 18 months
Dicer	0.881763	0.667619	0.978973	0.998405	1.47324	0.200848	0.288025	0.332053	0.290423	0.367273	0.000804869	**
XPO5	0.847265	0.921399	1.29171	0.857493	1.08214	0.40065	0.307743	0.534773	0.64909	0.428796	0.000801165	**
SRSF3	1.04501	0.94695	1.23631	0.688084	1.08365	0.284907	0.424244	0.50403	0.29479	0.346022	0.000232202	**
hnRNPA3	0.855487	0.751272	0.97356	0.939919	1.47976	0.201091	0.284955	0.273696	0.432047	0.318191	0.00072027	**
Fig. 8c
Fig. 8d
Fig. 8e
	Ctrl					N					p value：8 weeks+Ctrl vs.8 weeks+N	p value：18 months+Ctrl vs.18 months+N	p value：8 weeks+8 weeks vs. 18 months+Ctrl
8 weeks	0.4	1.2	1.2	0.2	0.2	8.4	7.6	8.4	5.4	6	9.58612e-06	1.46202e-07	0.00158123
18 months	1.2	0.2	1.4	0.2	1.4	11.8	11.8	11.4	10.8	9	**	**	**
Fig. 8f
Fig. 8g
	Ctrl					N					p value：Ctrl+shNC vs.N+shNC	p value：Ctrl+sh-all vs.N+sh-all	p value：N+shNC vs.N+sh-all
shNC	0.2	0.2	1	0.2	0.2	7.4	7.4	7.8	6.8	6.2	2.81556e-08	8.14354e-05	7.75032e-05
sh-all	6	7	6.4	4.8	7.2	9.8	10.2	10.4	10.4	9	**	**	**

## Sheet: Fig. 9
Fig. 9a
	DMSO-lgG			PJ34-IgG			DMSO-Anti-N			PJ34-Anti-N			p value：DMOG-IgG vs. PJ34-IgG	p value：DMOG-IgG vs. DMSO-Anti-N	p value：DMSO-Anti-N vs. PJ34-Anti-N
pre-miR-21-5p	1.03149	0.792343	1.17616	0.895876	0.98848	0.858695	8.93559	9.03282	10.8898	3.13661	3.68858	2.88576	0.509405	0.000181977	0.000712235	ns	**	**
pre-miR-100-5p	1.29142	0.758546	0.950031	0.997305	0.764123	1.74305	10.3722	11.3262	9.83036	2.07256	1.75863	1.7373	0.640933	3.35247e-05	4.32739e-05	ns	**	**
pre-let-7i-5p	0.884062	0.829493	1.28644	0.735808	1.01513	0.960002	13.5263	13.0672	12.6738	2.47073	2.12873	3.42901	0.595937	1.85598e-06	2.26654e-05	ns	**	**
U6	1.03612	0.834965	1.12891	1.10958	0.940895	0.890535	0.842472	0.78265	1.22826	0.905288	1.07198	1.1226	0.865795	0.781054	0.622611	ns	ns	ns
Fig. 9b
Fig. 9c
Fig. 9d
Fig. 9e
Fig. 9f
	Mock					Virus					p value：Mock+DMSO vs.Virus+DMSO	p value：Mock+DMSOlvs. Mock+PJ34	p value：Virus+DMSO vs. Virus+PJ34
DMSO	1.2	0.2	0.8	0.6	1	8	8	7.2	6.2	7.8	1.20755e-07	0.26932	7.828e-05
PJ34	1.4	0.2	1.4	1.6	1	3.6	5	3.8	4.2	3	**	ns	**
Fig. 9g
	Ctrl					N					p value：Ctrl+8 weeks+DMSO vs.N+8 weeks+DMSO	p value：Ctrl+8 weeks+DMSO vs.Ctrl+8 weeks+PJ34	p value：N+8 weeks+DMSO vs.N+8 weeks+PJ34
8 weeks+DMSO	0.2	0.6	1.4	0.4	0.2	7.4	7.8	7	5.4	7.2	7.89905e-07	0.279202	0.000259148
8 weeks+PJ34	1	0.6	1.2	1.2	0.4	3.2	4	4.8	3	3	**	ns	**
18 months+DMSO	1	0.6	1.4	0.8	0.2	11.8	10.4	10.2	9	11.8	p value：Ctrl+18 months+DMSO vs.N+18 months+DMSO	p value：Ctrl+18 months+DMSO vs.Ctrl+18 months+PJ34	p value：N+18 months+DMSO vs.N+18 months+PJ34
18 months+PJ34	1	0.8	2	1.2	0.4	5.8	4.6	5.4	5.8	7	1.24026e-07	0.423872	7.02331e-05
											**	ns	**

## Sheet: Fig. 10
Fig. 10a
Fig. 10b
Fig. 10c
Ana (mg/kg)	Ctrl					N					p value：Ctrl+ Ana 0 vs.Ctrl+Ana 0.2	p value：Ctrl+ Ana 0 vs.Ctrl+Ana 2	p value：Ctrl+ Ana 0 vs.Ctrl+Ana 20	p value：Ctrl+Ana 0 vs.N+Ana 0
0	0.8	0.6	0.4	1	0.6	6.8	7.4	7.4	5.2	7.8	0.73478	0.502797	0.351101	9.87069e-07
0.2	1.4	0.6	0.2	1	0.6	5.8	6.2	5.2	5	4.6	ns	ns	ns	**
2	1.6	0.8	0.4	0.8	0.6	4.6	4.8	4.2	4.2	5.2	p value：N+ Ana 20 vs.N+Ana 0	p value：N + Ana 20 vs.N+Ana 0.2	p value：N+ Ana 20 vs.N+Ana 2
20	1.4	0.4	1	1	0.6	3.4	4	4.2	3.4	3.2	0.000171807	0.001077	0.00763538
											**	**	**
Fig. 10d
Fig. 10e
	Mock					Virus					p value：Mock+DMSO vs.Virus+DMSO	p value：Mock+DMSO vs. Mock+Ana	p value：Virus+DMSO vs. Virus+Ana
DMSO	1	1.8	0.8	0.4	1.2	7	7.6	5.2	6.6	7.6	2.90668e-06	0.801965	0.000258065
Ana	0.2	1	1.2	1.4	1	3	4.2	4	4	3.4	**	ns	**
Fig. 10f
	Ctrl					N					p value：Ctrl+8 weeks+DMSO vs.N+8 weeks+DMSO	p value：Ctrl+8 weeks+DMSO vs.Ctrl+8 weeks+Ana	p value：N+8 weeks+DMSO vs.N+8 weeks+Ana
8 weeks+DMSO	0.8	0.4	0.8	1.6	1	7.6	7.4	6.8	7.2	8.4	4.25785e-08	0.865115	1.28097e-05
8 weeks+Ana	1	0.8	1.2	0.6	1.2	4.4	4	4.2	3.8	2.8	**	ns	**
18 months+DMSO	1.4	0.8	0.4	0.6	0.6	11.2	12	11.2	9.2	11.8	p value：Ctrl+18 months+DMSO vs.N+18 months+DMSO	p value：Ctrl+18 months+DMSO vs.Ctrl+18 months+Ana	p value：N+18 months+DMSO vs.N+18 months+Ana
18 months+Ana	0.8	0.8	1	0.4	1	5.8	5	5.2	5.2	4.2	4.69169e-08	0.849409	5.01128e-06
											**	ns	**

[truncated: 10 more sheets: Fig. S1, Fig. S2, Fig. S3, Fig. S4, Fig. S5, Fig. S6, Fig. S7, Fig. S8 , Fig. S9, Fig. S10 ]
